# Supplementary material for: Evolutionary Modes of wtf Meiotic Driver Genes in Schizosaccharomyces pombe
Source: Genome Biol Evol. 2024 Oct 11;16(10):evae221. doi: 10.1093/gbe/evae221 (PMC11497594; doi:10.1093/gbe/evae221)
Supplement: evae221_Supplementary_Data [file evae221_supplementary_data.zip]

Archive with 2 entries (2 files):
- SupTables_2024Oct09.xlsx
- Sup_figures_2024Oct09.pdf
